# Supplementary material for: Water-Soluble Trityl Radicals for Fluorescence Imaging
Source: Molecules. 2024 Feb 25;29(5):995. doi: 10.3390/molecules29050995 (PMC10934868; doi:10.3390/molecules29050995)
Supplement: Supplementary file 1 [file molecules-29-00995-s001.zip]

Archive with 1 entries (1 files):
- molecules-2881493-supplementary.pdf
